# Supplementary material for: The Bacterial Amyloid-Like Hfq Promotes In Vitro DNA Alignment
Source: Microorganisms. 2019 Dec 3;7(12):639. doi: 10.3390/microorganisms7120639 (PMC6956100; doi:10.3390/microorganisms7120639)
Supplement: Supplementary file 1 [file microorganisms-07-00639-s001.zip]

Archive with 3 entries (2 files):
- SupFigS1Wienetal.pptx
- __MACOSX/
- __MACOSX/._SupFigS1Wienetal.pptx
